# Supplementary material for: Impact of enlarged perivascular spaces on endovascular therapy outcomes in patients with large ischaemic core: A post-hoc analysis of the ANGEL-ASPECT trial
Source: J Transl Int Med. 2026 Mar 26;14(2):294–305. doi: 10.1515/jtim-2026-0036 (PMC13110465; doi:10.1515/jtim-2026-0036)
Supplement: Supplementary file 1 — Supplementary Material Details [file jtim-2026-0036_sm.zip]

Archive with 2 entries (2 files):
- 10 JTIM-D-25-00291 SI 1.pdf
- 10 JTIM-D-25-00291 SI 2.pdf
